# Supplementary material for: Near-Infrared Emission of HgTe Nanoplatelets Tuned by Pb-Doping
Source: Nanomaterials (Basel). 2022 Nov 25;12(23):4198. doi: 10.3390/nano12234198 (PMC9740587; doi:10.3390/nano12234198)
Supplement: Supplementary file 1 [file nanomaterials-12-04198-s001.zip]

Archive with 1 entries (1 files):
- nanomaterials-2050337-supplementary.pdf
